# Supplementary material for: Surface Relief Gratings of Slide-Ring Hydrogels for Label-Free Biosensing
Source: Gels. 2025 May 30;11(6):415. doi: 10.3390/gels11060415 (PMC12191777; doi:10.3390/gels11060415)
Supplement: Supplementary file 1 [file gels-11-00415-s001.zip]

Archive with 2 entries (2 files):
- gels-3647228-supplementary.pdf
- gels-3647228-Video S1.mp4
